# Supplementary material for: Analysis of seminal plasma from brown bear (Ursus arctos) during the breeding season: Its relationship with testosterone levels
Source: PLoS One. 2017 Aug 3;12(8):e0181776. doi: 10.1371/journal.pone.0181776 (PMC5542667; doi:10.1371/journal.pone.0181776)
Supplement: S1 File — A file included with the name “RAW Data_Anel Lopez 2017.zip” have all the extra data from where we obtained the data presented in this work as follow: Data A; This is the global testosterone curve_data. Data B This is the testosterone level//bears 01–44. Data C; These are the seminal plasma gels//Bears 01–48. Data D; This is the biochemical data. Data E; This is the Zn level. Data F; Gels INBIOTEC assessment. Data G; Sperm basic and CASA parameters_database. (ZIP) [file pone.0181776.s001.zip]

Archive with 12 entries (9 files):
- RAW Data_Anel Lopez 2017_REVISED/
- RAW Data_Anel Lopez 2017_REVISED/.DS_Store
- __MACOSX/
- __MACOSX/RAW Data_Anel Lopez 2017_REVISED/
- __MACOSX/RAW Data_Anel Lopez 2017_REVISED/._.DS_Store
- RAW Data_Anel Lopez 2017_REVISED/Data A.pdf
- RAW Data_Anel Lopez 2017_REVISED/Data B.pdf
- RAW Data_Anel Lopez 2017_REVISED/Data C.pdf
- RAW Data_Anel Lopez 2017_REVISED/Data D.pdf
- RAW Data_Anel Lopez 2017_REVISED/Data E.pdf
- RAW Data_Anel Lopez 2017_REVISED/Data F.pdf
- RAW Data_Anel Lopez 2017_REVISED/Data G.pdf
